# Supplementary material for: Human metapnuemovirus infections in hospitalized children and comparison with other respiratory viruses. 2005-2014 prospective study
Source: PLoS One. 2017 Mar 16;12(3):e0173504. doi: 10.1371/journal.pone.0173504 (PMC5354294; doi:10.1371/journal.pone.0173504)
Supplement: S1 File — Fig A. Multiple infections detected with HMPV. Fig B. Monthly distribution of studied viruses (monthly percentage of each virus). (XLSX) [file pone.0173504.s001.xlsx]

## Sheet: hMPV
Gender	Month	Age	Fever	Hypoxia	X-ray	RX2	Diagnosis	DGCO2	Preterm	Antibiot	virus	Coinfect	RSV	RSV2	VRSMPV	RINOMPV	RINO2	RINOCOINF	BOCARINO	adenovir	hmpv	MPVADENO	MPVCOINF	influenz	BOCAMPV	paraflu	BOCAVRS	bocav	BOCACOINF	corona	enterovi	cmv	nºvirus	VRSvsRV	coinfecvsRV	coinfecvsVRS	PICU	PICU2	filter_$	Agegroup
2	1	146	2	2	1	1	2	2	2	2	1	1		2	1	1	2			1	1	3		4	2	5		2		2	2	2							1	1
1	2	91	1	2	1	1	2	2	2	2	1	1		2	1	1	2			1	1	3		4	2	5		2		2	2	2							1	1
2	2	210	1	1	1	1	3	3	2	2	1	1		2	1	1	2			1	1	3		4	2	5		2		2	2	2							1	2
2	2	82	1	1	1	1	1	1	2	2	1	1		2	1	1	2			1	1	3		4	2	5		2		2	2	2							1	1
1	2	505	1	1	2	2	2	2	2	2	1	1		2	1	1	2			1	1	3	1	4	2	5		2		2	2	2							1	3
1	2	459	1	1	2	2	2	2	2	1	1	1		2	1	1	2			1	1	3	1	4	2	5		2		2	2	2							1	3
1	2	57	1	2	3		1	1	2	2	1	1		2	1	1	2			1	1	3	1	4	2	5		2		2	2	2							1	1
2	2	1274	1	2	1	1	3	3	2	2	1	1		2	1	3	1			1	1	3		4	2	5		2		2	2	2							1	4
1	2	805	1	2	1	1	3	3	2	2	1	1		2	1	1	2			1	1	3		4	2	5		2		2	2	2							1	4
2	2	440	1	1	1	1	2	2	2	1	1	1		2	1	1	2			1	1	3		4	2	5		2		2	2	2							1	3
1	2	43	1	1	2	2	1	1	2	2	1	1		2	1	1	2			1	1	3	1	4	2	5		2		2	2	2							1	1
1	2	713	1	1	1	1	2	2	2	2	1	1		2	1	1	2			1	1	3		4	2	5		2		2	2	2							1	3
2	2	432	1	1	2	2	2	2	2	2	1	1		2	1	1	2			1	1	3	1	4	2	5		2		2	2	2							1	3
2	2	237	1	1	2	2	2	2	2	2	1	1		2	1	1	2			1	1	3	1	4	2	5		2		2	2	2							1	2
1	2	208	1	1	2	2	1	1	2	1	1	1		2	1	1	2			1	1	3	1	4	2	5		2		2	2	2							1	2
2	2	53	1	2	3		1	1	2	2	1	1		2	1	3	1			1	1	3	1	4	2	5		2		1	2	2							1	1
1	2	131	2	1	3		2	2	2	1	1	1		2	1	1	2			1	1	3	1	4	2	5		2		2	2	2							1	1
1	2	246	2	2	3		2	2	2	1	1	1		2	1	1	2			1	1	3	1	4	2	5		2		2	2	2							1	2
2	3	102	1	2	2	2	1	1	2	2	1	1		2	1	1	2			1	1	3	1	4	2	5		2		2	2	2							1	1
1	2	980	1	1	1	1	10	2	2	1	1	2	4	2	1	1	2			2	1	1	2	4	2	5		2		2	2	2	1				1	1	1	4
1	2	234	1	1	1	1	2	2	2	1	1	2	4	2	1	1	2			2	1	1	2	4	2	5		2		2	2	2	1					2	1	2
1	2	1224	1	1	2	2	10	2	1	2	1	1	4	2	1	1	2			2	1	1	1	1	2	5		2		2	2	2	2					2	1	4
1	2	185	2	1	2	2	2	2	2	2	1	2	4	2	1	1	2			2	1	1	2	4	2	5		2		2	2	2	1					2	1	2
2	4	54	2	1	2	2	2	2	2	2	1	2	4	2	1	1	2			2	1	1	2	4	2	5		2		2	2	2	1					2	1	1
1	1	189	1	1	2	2	3	3	2	2	1	2	4	2	1	1	2			2	1	1	2	4	2	5		2		2	2	2	1					2	1	2
2	1	470	1	1	1	1	2	2	2	1	1	2	4	2	1	1	2			2	1	1	2	4	2	5		2		2	2	2	1					2	1	3
1	1	229	2	2	2	2	1	1	1	2	1	1	4	2	1	3	1	1	2	1	1	3	1	4	2	5		2		2	2	2	3					2	1	2
1	1	567	1	2	2	2	2	2	2	2	1	1	4	2	1	1	2			2	1	1	1	4	2	5		2		2	1	2	2					2	1	3
2	1	777	2	1	2	2	10	2	2	2	1	2	4	2	1	1	2			2	1	1	2	4	2	5		2		2	2	2	1					2	1	4
1	2	191	1	1	2	2	1	1	2	1	1	2	4	2	1	1	2			2	1	1	2	4	2	5		2		2	2	2	1					2	1	2
1	2	433	1	2	3		5	4	2	2	1	1	4	2	1	3	1	1	2	1	1	3	1	4	2	5		2		2	2	2	3					2	1	3
2	1	522	2	1	2	2	2	2	2	2	1	1	1	1	3	3	1	1	2	1	1	3	1	4	2	5	2	2		2	2	2	4					2	1	3
2	1	198	1	1	1	1	2	2	2	1	1	1	4	2	1	1	2		1	2	1	1	1	4	3	5	1	1	1	2	2	2	2					2	1	2
1	1	267	1	2	1	1	2	2	2	2	1	2	4	2	1	1	2			2	1	1	2	4	2	5		2		2	2	2	1					2	1	2
1	1	337	1	2	2	2	2	2	2	2	1	1	4	2	1	3	1	1	2	1	1	3	1	4	2	5		2		2	1	2	4					2	1	2
1	1	784	1	1	2	2	2	2	2	2	1	1	4	2	1	3	1	1	2	2	1	1	1	4	2	5		2		2	2	2	2					2	1	4
1	1	198	1	2	2	2	2	2	2	2	1	1	2	1	3	1	2			2	1	1	1	4	2	5	2	2		2	2	2	2					2	1	2
1	1	79	2	2	2	2	1	1	1	2	1	2	4	2	1	1	2			2	1	1	2	4	2	5		2		2	2	2	1					2	1	1
1	2	222	1	2	1	1	1	1	2	1	1	2	4	2	1	1	2			2	1	1	2	4	2	5		2		2	2	2	1					2	1	2
1	2	203	1	1	1	1	1	1	2	2	1	2	4	2	1	1	2			2	1	1	2	4	2	5		2		2	2	2	1					2	1	2
2	2	329	1	1	1	1	2	2	2	2	1	2	4	2	1	1	2			2	1	1	2	4	2	5		2		2	2	2	1					2	1	2
2	2	267	1	1	2	2	1	1	2	2	1	2	4	2	1	1	2			2	1	1	2	4	2	5		2		2	2	2	1					2	1	2
2	2	89	1	2	2	2	1	1	2	2	1	2	4	2	1	1	2			2	1	1	2	4	2	5		2		2	2	2	1					2	1	1
1	2	983	1	1	2	2	10	2	2	2	1	2	4	2	1	1	2			2	1	1	2	4	2	5		2		2	2	2	1					2	1	4
1	2	157	1	2	2	2	1	1	2	2	1	2	4	2	1	1	2			2	1	1	2	4	2	5		2		2	2	2	1					2	1	1
1	2	39	2	2	2	2	1	1	2	2	1	2	4	2	1	1	2			2	1	1	2	4	2	5		2		2	2	2	1					2	1	1
2	2	313	1	1	2	2	1	1	2	2	1	2	4	2	1	1	2			2	1	1	2	4	2	5		2		2	2	2	1					2	1	2
1	2	97	1	2	1	1	1	1	2	2	1	1	4	2	1	1	2			1	1	3	1	4	2	5		2		2	2	2	2					2	1	1
2	2	499	1	1	2	2	2	2	2	2	1	2	4	2	1	1	2			2	1	1	2	4	2	5		2		2	2	2	1					2	1	3
2	2	350	2	1	2	2	2	2	1	2	1	2	4	2	1	1	2			2	1	1	2	4	2	5		2		2	2	2	1					2	1	2
1	2	340	1	1	2	2	2	2	2	2	1	2	4	2	1	1	2			2	1	1	2	4	2	5		2		2	2	2	1					2	1	2
2	2	311	1	1	2	2	2	2	2	2	1	1	4	2	1	1	2			1	1	3	1	4	2	5		2		2	2	2	2					2	1	2
1	2	203	2	2	3		1	1	2	2	1	2	4	2	1	1	2			2	1	1	2	4	2	5		2		2	2	2	1					2	1	2
2	4	505	1	1	2	2	10	2	2	1	1	1	4	2	1	1	2		1	2	1	1	1	4	3	5	1	1	1	2	2	2	2				1	1	1	3
1	4	186	1	2	2	2	2	2	2	2	1	1	4	2	1	3	1	1	2	2	1	1	1	4	2	5		2		2	2	2	2	2	2			2	1	2
2	1	285	1	1	2	2	2	2	1	2	1	1	4	2	1	1	2			1	1	3	1	4	2	5		2		2	2	2	2					2	1	2
2	1	523	1	1	1	1	2	2	2	1	1	1	4	2	1	3	1	1	3	2	1	1	1	4	3	5	1	1	1	2	2	2	3					2	1	3
2	1	160	1	1	1	1	1	1	2	2	1	1	4	2	1	3	1	1	2	2	1	1	1	4	2	5		2		2	2	2	2					2	1	1
1	1	452	2	1	1	1	2	2	2	2	1	2	4	2	1	1	2			2	1	1	2	4	2	5		2		2	2	2	1					2	1	3
1	1	693	1	2	2	2	2	2	2	2	1	1	4	2	1	3	1	1	2	1	1	3	1	4	2	5		2		2	2	2	3					2	1	3
1	1	308	1	1	2	2	2	2	2	2	1	2	4	2	1	1	2			2	1	1	2	4	2	5		2		2	2	2	1					2	1	2
1	1	227	2	2	3		1	1	2	2	1	1	4	2	1	1	2			2	1	1	1	4	2	4		2		2	2	2	2					2	1	2
2	2	625	1	1	1	1	2	2	2	2	1	1	4	2	1	3	1	1	2	2	1	1	1	4	2	5		2		2	2	2	2					2	1	3
1	2	434	1	2	1	1	3	3	2	1	1	1	4	2	1	3	1	1	2	2	1	1	1	4	2	5		2		2	2	2	2					2	1	3
2	2	1305	1	1	1	1	10	2	1	1	1	1	4	2	1	3	1	1	2	2	1	1	1	4	2	5		2		2	2	2	2					2	1	4
1	2	227	1	1	1	1	2	2	2	2	1	2	4	2	1	1	2			2	1	1	2	4	2	5		2		2	2	2	1					2	1	2
2	2	482	1	1	1	1	2	2	2	2	1	2	4	2	1	1	2			2	1	1	2	4	2	5		2		2	2	2	1					2	1	3
2	2	149	2	1	1	1	2	2	1	2	1	2	4	2	1	1	2			2	1	1	2	4	2	5		2		2	2	2	1					2	1	1
2	2	200	2	1	1	1	2	2	1	2	1	2	4	2	1	1	2			2	1	1	2	4	2	5		2		2	2	2	1					2	1	2
1	2	463	1	2	1	1	2	2		2	1	2	4	2	1	1	2			2	1	1	2	4	2	5		2		2	2	2	1					2	1	3
2	2	168	1	1	1	1	1	1	2	1	1	2	4	2	1	1	2			2	1	1	2	4	2	5		2		2	2	2	1					2	1	1
2	2	965	1	1	1	1	2	2	1	2	1	2	4	2	1	1	2			2	1	1	2	4	2	5		2		2	2	2	1					2	1	4
1	2	182	1	1	1	1	2	2	2	2	1	2	4	2	1	1	2			2	1	1	2	4	2	5		2		2	2	2	1					2	1	2
2	2	425	1	2	1	1	2	2	1	1	1	2	4	2	1	1	2			2	1	1	2	4	2	5		2		2	2	2	1					2	1	3
2	2	404	1	2	1	1	2	2	2	1	1	2	4	2	1	1	2			2	1	1	2	4	2	5		2		2	2	2	1					2	1	3
1	2	169	2	1	2	2	2	2	2	2	1	2	4	2	1	1	2			2	1	1	2	4	2	5		2		2	2	2	1					2	1	1
2	2	396	1	1	2	2	1	1	2	1	1	2	4	2	1	1	2			2	1	1	2	4	2	5		2		2	2	2	1					2	1	3
1	2	182	2	1	2	2	1	1	2	2	1	2	4	2	1	1	2			2	1	1	2	4	2	5		2		2	2	2	1					2	1	2
2	2	41	1	2	2	2	1	1	2	2	1	2	4	2	1	1	2			2	1	1	2	4	2	5		2		2	2	2	1					2	1	1
1	2	67	2	2	3		1	1	2	2	1	2	4	2	1	1	2			2	1	1	2	4	2	5		2		2	2	2	1					2	1	1
2	2	634	1	2	1	1	3	3	2	2	1	2	4	2	1	1	2			2	1	1	2	4	2	5		2		2	2	2	1					2	1	3
1	2	1612	1	2	1	1	3	3	2	1	1	2	4	2	1	1	2			2	1	1	2	4	2	5		2		2	2	2	1				2	2	1	4
1	2	227	1	1	1	1	2	2	2	1	1	1	4	2	1	1	2			2	1	1	1	4	2	3		2		2	1	2	3					2	1	2
2	2	348	1	2	1	1	2	2	2	2	1	2	4	2	1	1	2			2	1	1	2	4	2	5		2		2	2	2	1					2	1	2
1	2	188	1	1	2	2	2	2	1	2	1	1	4	2	1	1	2			1	1	3	1	4	2	5		2		2	2	2	2					2	1	2
1	2	50	2	2	2	2	1	1	2	2	1	2	4	2	1	1	2			2	1	1	2	4	2	5		2		2	2	2	1					2	1	1
1	2	241	2	2	2	2	1	1	2	2	1	2	4	2	1	1	2			2	1	1	2	4	2	5		2		2	2	2	1					2	1	2
1	2	380	2	1	2	2	2	2	2	2	1	2	4	2	1	1	2			2	1	1	2	4	2	5		2		2	2	2	1					2	1	3
1	2	424	1	1	3		2	2	2	2	1	1	4	2	1	1	2			1	1	3	1	4	2	5		2		2	2	2	2					2	1	3
2	2	73	2	2	2	2	1	1	2	2	1	2	4	2	1	1	2			2	1	1	2	4	2	5		2		2	2	2	1					2	1	1
1	2	271	1	2	2	2	2	2	2	2	1	2	4	2	1	1	2			2	1	1	2	4	2	5		2		2	2	2	1					2	1	2
2	1	378	1	1	2	2	2	2	1	2	1	1	4	2	1	1	2		1	2	1	1	1	4	3	5	1	1	1	2	2	2	2					2	1	3
1	1	587	2	2	2	2	2	2	2	2	1	1	4	2	1	3	1	1	3	2	1	1	1	4	3	5	1	1	1	2	2	2	2					2	1	3
2	2	467	1	1	1	1	2	2	1	2	1	1	4	2	1	3	1	1	2	2	1	1	1	4	2	5		2		2	2	2	2					2	1	3
1	2	292	1	1	1	1	2	2	2	1	1	2	4	2	1	1	2			2	1	1	2	4	2	5		2		2	2	2	1					2	1	2
1	2	341	1	1	1	1	2	2	2	2	1	2	4	2	1	1	2			2	1	1	2	4	2	5		2		2	2	2	1					2	1	2
1	2	108	1	1	2	2	1	1	1	2	1	1	4	2	1	3	1	1	2	2	1	1	1	4	2	5		2		2	2	2	2				1	1	1	1
2	2	746	2	1	2	2	2	2	2	2	1	2	4	2	1	1	2			2	1	1	2	4	2	5		2		2	2	2	1					2	1	4
1	2	1725	1	2	2	2	10	2	2	1	1	2	4	2	1	1	2			2	1	1	2	4	2	5		2		2	2	2	1					2	1	4
2	2	33	2	1	2	2	1	1	2	2	1	2	4	2	1	1	2			2	1	1	2	4	2	5		2		2	2	2	1				1	1	1	1
1	2	243	1	2	3		2	2	2	2	1	2	4	2	1	1	2			2	1	1	2	4	2	5		2		2	2	2	1					2	1	2
2	2	314	1	1	1	1	2	2	2	1	1	2	4	2	1	1	2			2	1	1	2	4	2	5		2		2	2	2	1					2	1	2
1	2	248	1	1	1	1	2	2	2	1	1	1	4	2	1	1	2			2	1	1	1	4	2	3		2		2	2	2	2					2	1	2
1	2	1237	1	1	1	1	10	2	1	1	1	2	4	2	1	1	2			2	1	1	2	4	2	5		2		2	2	2	1					2	1	4
2	2	246	1	2	1	1	1	1	2	2	1	2	4	2	1	1	2			2	1	1	2	4	2	5		2		2	2	2	1					2	1	2
2	2	580	1	1	1	1	2	2	2	2	1	2	4	2	1	1	2			2	1	1	2	4	2	5		2		2	2	2	1					2	1	3
1	2	191	1	1	2	2	2	2	2	2	1	2	4	2	1	1	2			2	1	1	2	4	2	5		2		2	2	2	1					2	1	2
2	2	226	1	1	2	2	2	2	2	2	1	2	4	2	1	1	2			2	1	1	2	4	2	5		2		2	2	2	1					2	1	2
2	2	37	2	1	2	2	1	1	1	2	1	2	4	2	1	1	2			2	1	1	2	4	2	5		2		2	2	2	1					2	1	1
2	2	53	1	2	2	2	1	1	2	2	1	2	4	2	1	1	2			2	1	1	2	4	2	5		2		2	2	2	1					2	1	1
1	2	229	1	2	2	2	10	2	2	2	1	2	4	2	1	1	2			2	1	1	2	4	2	5		2		2	2	2	1					2	1	2
1	2	306	2	2	3		1	1	2	2	1	2	4	2	1	1	2			2	1	1	2	4	2	5		2		2	2	2	1					2	1	2
1	2	43	2	2	3		8		2	2	1	2	4	2	1	1	2			2	1	1	2	4	2	5		2		2	2	2	1					2	1	1
1	2	281	1	1	1	1	2	2	2	1	1	1	4	2	1	1	2			1	1	3	1	4	2	5		2		2	2	2	2					2	1	2
1	2	383	1	2	2	2	2	2	2	2	1	2	4	2	1	1	2			2	1	1	2	4	2	5		2		2	2	2	1					2	1	3
1	2	684	1	2	3		4		2	2	1	1	4	2	1	1	2		1	2	1	1	1	4	3	5	1	1	1	2	2	2	2					2	1	3
2	1	281	2	1	1	1	3	3	2	1	1	1	4	2	1	1	2		1	2	1	1	1	5	3	5	1	1	1	2	2	2	3					2	1	2
2	1	179	1	1	2	2	1	1	2	2	1	1	4	2	1	1	2			1	1	3	1	4	2	5		2		2	2	2	2					2	1	1
2	1	364	1	1	1	1	2	2	2	1	1	1	4	2	1	1	2		1	2	1	1	1	4	3	5	1	1	1	2	2	2	2					2	1	3
2	1	369	1	1	3		2	2	2	2	1	2	4	2	1	1	2			2	1	1	2	4	2	5		2		2	2	2	1					2	1	3
2	1	299	1	1	3		2	2	2	2	1	2	4	2	1	1	2			2	1	1	2	4	2	5		2		2	2	2	1					2	1	2
2	2	357	1	1	1	1	2	2	2	2	1	1	4	2	1	3	1	1	3	2	1	1	1	4	3	5	1	1	1	2	2	2	3					2	1	2
1	2	674	1	1	1	1	2	2	2	2	1	1	4	2	1	1	2		1	2	1	1	1	4	3	5	1	1	1	2	1	2	3					2	1	3
1	2	106	1	1	1	1	2	2	2	2	1	2	4	2	1	1	2			2	1	1	2	4	2	5		2		2	2	2	1					2	1	1
2	2	1176	1	1	1	1	3	3	1	1	1	2	4	2	1	1	2			2	1	1	2	4	2	5		2		2	2	2	1					2	1	4
1	2	197	1	1	1	1	2	2	1	2	1	2	4	2	1	1	2			2	1	1	2	4	2	5		2		2	2	2	1					2	1	2
2	2	560	1	1	2	2	2	2	2	2	1	1	4	2	1	1	2		1	2	1	1	1	4	3	5	1	1	1	2	2	2	2					2	1	3
1	2	247	2	1	2	2	2	2	2	2	1	1	4	2	1	3	1	1	2	2	1	1	1	4	2	5		2		2	2	2	2					2	1	2
2	2	189	2	1	2	2	2	2	2	2	1	2	4	2	1	1	2			2	1	1	2	4	2	5		2		2	2	2	1					2	1	2
1	2	149	2	2	3		1	1	2	2	1	2	4	2	1	1	2			2	1	1	2	4	2	5		2		2	2	2	1					2	1	1
2	2	211	1	2	1	1	3	3	2	1	1	1	4	2	1	3	1	1	2	2	1	1	1	4	2	5		2		2	2	2	2					2	1	2
1	2	383	2	2	2	2	2	2	2	2	1	1	4	2	1	3	1	1	2	2	1	1	1	4	2	5		2		2	2	2	2					2	1	3
1	2	526	1	1	2	2	2	2	1	2	1	2	4	2	1	1	2			2	1	1	2	4	2	5		2		2	2	2	1					2	1	3
2	2	180	1	1	1	1	3	3	2	1	1	1	4	2	1	1	2			1	1	3	1	4	2	5		2		2	2	2	2					2	1	1
2	2	273	2	1	3		1	1	2	2	1	2	4	2	1	1	2			2	1	1	2	4	2	5		2		2	2	2	1					2	1	2
2	2	127	2	1	2		1	1	1	2	1	1	3	1	3	1	2			2	1	1	1	4	2	5	2	2		2	2	2	2					2	1	1
1	1	443	1	1	1	1	2	2	2	1	1	1	1	1	3	1	2			2	1	1	1	4	2	5	2	2		1	2	2	2					2	1	3
1	1	229	1	1	1	1	2	2	2	1	1	2	4	2	1	1	2			2	1	1	2	4	2	5		2		2	2	2	1					2	1	2
1	1	719	1	2	2	2	2	2	2	2	1	2	4	2	1	1	2			2	1	1	2	4	2	5		2		2	2	2	1					2	1	3
2	1	493	1	1	1	1	2	2	2	1	1	2	4	2	1	1	2			2	1	1	2	4	2	5		2		2	2	2	1					2	1	3
1	1	79	1	1	2	2	1	1	2	2	1	1	4	2	1	1	2		1	2	1	1	1	4	3	5	1	1	1	2	2	2	2					2	1	1
1	1	53	2	1	2	2	1	1	2	2	1	1	4	2	1	3	1	1	2	2	1	1	1	4	2	5		2		1	2	2	3					2	1	1
2	1	408	2	1	2	2	2	2	2	1	1	2	4	2	1	1	2			2	1	1	2	4	2	5		2		2	2	2	1					2	1	3
1	1	374	1	1	3		2	2	2	2	1	2	4	2	1	1	2			2	1	1	2	4	2	5		2		2	2	2	1					2	1	3
2	1	190	1	1	3		1	1	2	2	1	2	4	2	1	1	2			2	1	1	2	4	2	5		2		2	2	2	1					2	1	2
1	2	2009	1	1	1	1	10	2	1	1	1	1	4	2	1	3	1	1	2	2	1	1	1	4	2	5		2		2	2	2	2					2	1	4
1	2	4252	1	2	1	1	3	3	2	1	1	2	4	2	1	1	2			2	1	1	2	4	2	5		2		2	2	2	1					2	1	4
2	2	34	2	1	1	1	1	1	2	2	1	2	4	2	1	1	2			2	1	1	2	4	2	5		2		2	2	2	1					2	1	1
1	2	171	2	1	2	2	2	2	1	2	1	2	4	2	1	1	2			2	1	1	2	4	2	5		2		2	2	2	1					2	1	1
1	2	593	1	1	2	2	10	2	1	2	1	2	4	2	1	1	2			2	1	1	2	4	2	5		2		2	2	2	1					2	1	3
1	2	91	1	2	2	2	1	1	2	2	1	2	4	2	1	1	2			2	1	1	2	4	2	5		2		2	2	2	1					2	1	1
1	2	712	1	1	3		2	2	2	2	1	2	4	2	1	1	2			2	1	1	2	4	2	5		2		2	2	2	1					2	1	3
1	2	4252	1	2	1	1	3	3	2	1	1	2	4	2	1	1	2			2	1	1	2	4	2	5		2		2	2	2	1					2	1	4
1	2	362	1	1	1	1	2	2	2	1	1	2	4	2	1	1	2			2	1	1	2	4	2	5		2		2	2	2	1				3	1	1	3
1	2	42	2	2	3		1	1	2	2	1	2	4	2	1	1	2			2	1	1	2	4	2	5		2		2	2	2	1					2	1	1
1	4	118	1	1	1	1	2	2	2	1	1	2	4	2	1	1	2			2	1	1	2	4	2	5		2		2	2	2	1					2	1	1
2	2	225	1	1	1	1	3	3	2	1	1	2	4	2	1	1	2			2	1	1	2	4	2	5		2		2	2	2	1					2	1	2
1	2	855	1	1	1	1	2	2	1	2	1	2	4	2	1	1	2			2	1	1	2	4	2	5		2		2	2	2	1					2	1	4
2	2	123	1	1	2	2	2	2	2	2	1	1	4	2	1	1	2			1	1	3	1	4	2	5		2		2	2	2	2					2	1	1
2	2	481	2	1	3		2	2	1	2	1	1	4	2	1	3	1	1	2	2	1	1	1	4	2	5		2		2	2	2	2					2	1	3
1	2	149	2	1	3		2	2	2	2	1	1	4	2	1	3	1	1	2	2	1	1	1	4	2	5		2		2	2	2	2					2	1	1
1	2	263	2	2	1	1	2	2	2	2	1	1	4	2	1	3	1	1	2	1	1	3	1	4	2	5		2		2	2	2	3					2	1	2
1	2	447	1	1	1	1	1	1	2	1	1	1	4	2	1	3	1	1	2	2	1	1	1	4	2	5		2		2	2	2	2					2	1	3
1	2	350	1	1	1	1	2	2	2	2	1	1	4	2	1	3	1	1	2	2	1	1	1	4	2	5		2		2	2	2	2					2	1	2
1	2	27	2	1	2	2	1	1	2	2	1	1	4	2	1	1	2			1	1	3	1	4	2	5		2		2	2	2	2					2	1	1
1	2	268	1	2	2	2	1	1	1	2	1	1	4	2	1	3	1	1	2	2	1	1	1	4	2	5		2		2	2	2	2					2	1	2
2	2	53	2	1	2	2	1	1	2	2	1	1	4	2	1	3	1	1	2	2	1	1	1	4	2	5		2		2	2	2	2					2	1	1
1	2	288	1	1	2	2	2	2	2	2	1	2	4	2	1	1	2			2	1	1	2	4	2	5		2		2	2	2	1					2	1	2
1	2	198	1	2	2	2	2	2	2	1	1	2	4	2	1	1	2			2	1	1	2	4	2	5		2		2	2	2	1					2	1	2
1	2	80	1	2	3		1	1	2	2	1	1	4	2	1	3	1	1	2	1	1	3	1	4	2	5		2		2	2	2	3					2	1	1
2	2	1481	2	1	3		10	2	2	2	1	1	4	2	1	3	1	1	2	2	1	1	1	4	2	5		2		2	2	2	2					2	1	4
1	2	38	1	2	3		4		2	2	1	1	4	2	1	1	2			2	1	1	1	4	2	5		2		2	1	2	2					2	1	1
1	2	202	1	2	1	1	2	2	2	2	1	1	4	2	1	3	1	1	2	2	1	1	1	4	2	5		2		2	2	2	2					2	1	2
1	2	20	1	1	2	2	1	1	2	2	1	2	4	2	1	1	2			2	1	1	2	4	2	5		2		2	2	2	1					2	1	1
1	2	56	2	2	3		1	1	2	2	1	1	4	2	1	3	1	1	2	2	1	1	1	4	2	5		2		2	2	2	2					2	1	1
2	2	136	2	1	3		4		1	2	1	2	4	2	1	1	2			2	1	1	2	4	2	5		2		2	2	2	1					2	1	1
1	3	255	2	1	2	2	5	4	2	1	1	1	4	2	1	3	1	1	2	2	1	1	1	4	2	5		2		2	2	2	2					2	1	2
2	1	290	2	2	1	1	2	2	2	2	1	2	4	2	1	1	2			2	1	1	2	4	2	5		2		2	2	2	1					2	1	2
2	1	74	2	1	3		2	2	2	2	1	2	4	2	1	1	2			2	1	1	2	4	2	5		2		2	2	2						2	1	1
2	2	1331	1	1	1	1	3	3	2	1	1	2	4	2	1	1	2			2	1	1	2	4	2	5		2		2	2	2						2	1	4
2	2	731	1	1	1	1	10	2	2	1	1	2	4	2	1	1	2			2	1	1	2	4	2	5		2		2	2	2						2	1	4
2	2	1394	1	2	1	1	3	3	2	1	1	2	4	2	1	1	2			2	1	1	2	4	2	5		2		2	2	2						2	1	4
1	2	238	2	1	2	2	2	2	2	1	1	1	4	2	1	1	2			1	1	3	1	4	2	5		2		2	2	2						2	1	2
2	2	191	1	2	2	2	10	2	2	2	1	2	4	2	1	1	2			2	1	1	2	4	2	5		2		2	2	2						2	1	2
1	2	38	1	1	2	2	1	1	2	2	1	2	4	2	1	1	2			2	1	1	2	4	2	5		2		2	2	2						2	1	1
1	2	132	2	1	3		1	1	2	2	1	2	4	2	1	1	2			2	1	1	2	4	2	5		2		2	2	2						2	1	1
2	2	29	2	1	3		1	1	2	1	1	2	4	2	1	1	2			2	1	1		4	2	5		2		2	2	2							1	1
1	2	333	1	1	1	1	10	2	1	2	1	1	4	2	1	3	1	1	2	2	1	1	1	4	2	5		2		2	2	2						2	1	2
1	2	129	1	2	1	1	2	2	2	1	1	2	4	2	1	1	2			2	1	1	2	4	2	5		2		2	2	2						2	1	1
2	2	351	1	1	3		10	2	2	2	1	1	4	2	1	1	2			1	1	3	1	4	2	5		2		2	2	2						2	1	2
1	2	268	2	2	3		10	2	2	2	1	2	4	2	1	1	2			2	1	1	2	4	2	5		2		2	2	2						2	1	2
2	1	45	2	1	2	2	1	1	2	2	1	1	4	2	1	1	2			2	1	1	1	4	2	7		2		2	2	2							1	1
1	1	254	1	1	2	2	2	2	2	2	1	2	4	2	1	1	2			2	1	1	2	4	2	5		2		2	2	2							1	2
1	1	60	2	2	3		1	1	2	2	1	2	4	2	1	1	2			2	1	1		4	2	5		2		2	2	2							1	1
1	1	205	1	1	1	1	2	2	2	2	1	1	4	2	1	1	2			1	1	3		4	2	5		2		2	2	2							1	2
1	1	76	2	1	2	2	2	2	2	2	1	1	4	2	1	3	1			2	1	1	1	4	2	5		2		2	2	2							1	1
1	1	95	2	2	3		1	1	2	2	1	2	4	2	1	1	2			2	1	1		4	2	5		2		2	2	2							1	1
1	2	847	1	1	1	1	2	2	2	1	1	1	4	2	1	1	2			1	1	3		4	2	5		2		2	2	2							1	4
2	2	597	2	1	1	1	2	2	2	1	1	1	4	2	1	3	1			1	1	3		4	2	5		2		2	2	2							1	3
1	2	210	2	1	1	1	2	2	2	1	1	1	4	2	1	3	1			2	1	1	1	4	2	5		2		2	2	2							1	2
1	2	557	1	1	1	1	2	2	2	2	1	2	4	2	1	1	2			2	1	1	2	4	2	5		2		2	2	2							1	3
2	2	591	1	1	1	1	2	2	2	2	1	2	4	2	1	1	2			2	1	1	2	4	2	5		2		2	2	2							1	3
2	2	191	1	1	2	2	1	1	2	1	1	1	4	2	1	1	2			1	1	3	1	4	2	5		2		2	2	2							1	2
2	2	125	1	1	2	2	1	1	2	2	1	1	4	2	1	3	1			2	1	1	1	4	2	5		2		2	2	2							1	1
1	2	551	1	1	2	2	2	2	2	2	1	1	3	1	3	1	2			2	1	1	1	4	2	5		2		2	2	2							1	3
2	2	133	2	2	2	2	2	2	1	2	1	2	4	2	1	1	2			2	1	1	2	4	2	5		2		2	2	2							1	1
1	2	182	1	1	2	2	1	1	2	1	1	2	4	2	1	1	2			2	1	1	2	4	2	5		2		2	2	2							1	2
1	2	227	1	1	3		2	2	2	2	1	1	4	2	1	3	1			2	1	1		4	2	5		2		2	2	2							1	2
2	2	94	1	2	3		1	1	1	1	1	2	4	2	1	1	2			2	1	1		4	2	5		2		2	2	2							1	1
2	2	33	2	2	3		4		1	2	1	2	4	2	1	1	2			2	1	1		4	2	5		2		2	2	2							1	1
1	2	2245	1	1	2	2	10	2	2	2	1	2	4	2	1	1	2			2	1	1	2	4	2	5		2		2	2	2							1	4
1	2	187	2	2	3		1	1	1	2	1	2	4	2	1	1	2			2	1	1		4	2	5		2		2	2	2							1	2
2	2	1550	1	1	2	2	10	2	1	2	1	2	4	2	1	1	2			2	1	1	2	4	2	5		2		2	2	2							1	4
